# Supplementary material for: Optimizing the Adipogenic Induction Protocol Using Rosiglitazone Improves the Physiological Parameters and Differentiation Capacity of Adipose Tissue-Derived Mesenchymal Stem Cells for Horses, Sheep, Dogs, Murines, and Humans
Source: Animals (Basel). 2023 Oct 15;13(20):3224. doi: 10.3390/ani13203224 (PMC10603751; doi:10.3390/ani13203224)
Supplement: Supplementary file 1 [file animals-13-03224-s001.zip]

Archive with 1 entries (1 files):
- animals-2628377-supplementary.pdf
